# Supplementary material for: Molecular Subtyping in Muscle-Invasive Bladder Cancer on Predicting Survival and Response of Treatment
Source: Biomedicines. 2022 Dec 27;11(1):69. doi: 10.3390/biomedicines11010069 (PMC9856180; doi:10.3390/biomedicines11010069)
Supplement: Supplementary file 1 [file biomedicines-11-00069-s001.zip]

Archive with 1 entries (1 files):
- biomedicines-2107524-supplementary.pdf
